# Supplementary material for: Neurokinin-1 receptor promotes non-small cell lung cancer progression through transactivation of EGFR
Source: Cell Death Dis. 2022 Jan 10;13(1):41. doi: 10.1038/s41419-021-04485-y (PMC8748918; doi:10.1038/s41419-021-04485-y)
Supplement: Supplementary file 9 — Supplementary Table 1 [file 41419_2021_4485_MOESM9_ESM.xlsx]

## Sheet: Sheet1
Table 1 Lung cancer tissue microarray information
Clinic pathologic	Age	Gender	Tumor size	Lymph node	TNM stage
parameter				metastasis
Number	< 60 years: 8	Male: 17	< 3 cm: 11	N0: 24	Ⅰ-Ⅱ:3
	≥ 60 years: 22	Female: 13	≥ 3 cm: 19	N1-N3: 6	Ⅱ:11
					Ⅱ-Ⅲ:13
					Ⅲ：3
