# Supplementary material for: Neurokinin-1 receptor promotes non-small cell lung cancer progression through transactivation of EGFR
Source: Cell Death Dis. 2022 Jan 10;13(1):41. doi: 10.1038/s41419-021-04485-y (PMC8748918; doi:10.1038/s41419-021-04485-y)
Supplement: Supplementary file 10 — Supplementary Table 2 [file 41419_2021_4485_MOESM10_ESM.xlsx]

## Sheet: Sheet1
Table 2 Real time quantitative PCR primers sequences
RT-PCR primers	Forward primer (5´ to 3´)	Reverse primer (5´ to 3´)
NK1R	TGCTGCCTCAATGACAGGTGA	CATTTAGGATGGCCGCTTGGC
EGFR	AACACCCTGGTCTGGAAGTACG	TCGTTGGACAGCCTTCAAGACC
β-actin	CACCATTGGCAATGAGCG GTTC	AGGTCTTTGCGGATGTCCACGT
