# Supplementary material for: Neurokinin-1 receptor promotes non-small cell lung cancer progression through transactivation of EGFR
Source: Cell Death Dis. 2022 Jan 10;13(1):41. doi: 10.1038/s41419-021-04485-y (PMC8748918; doi:10.1038/s41419-021-04485-y)
Supplement: Supplementary file 11 — Supplementary Table 3 [file 41419_2021_4485_MOESM11_ESM.xlsx]

## Sheet: Sheet1
Table 3 Key reagents resources table
Chemicals, Reagents and Antibodies
Aprepiant	MedChemExpress, USA	Cat#: HY10052
Osimertinib	Selleck Chemicals, USA	Cat#: S7297
Gefitinib	Selleck Chemicals, USA	Cat#: S1025
BCA kit	Thermo Scientific, Austria	Cat#: 23227
Annexin V-FITC/PI co-staining kit	Yuheng Biotechnology, Suzhou, China	Cat#: F6012
DAPI	Sangon, China	Cat#:E607303
Crystal violet	Sangon, China	Cat#: A100528
Polybrene	Solarbio, China	Cat#: H8761
Puromycin	Solarbio, China	Cat#: P8230
RNAiso Plus	Takara, Japan	Cat#: 9109
PrimeScript RT master mix	Takara, Dalian, China	Cat#: RR036A
TB Green® Premix Ex Taq™	Takara, Dalian, China	Cat#: RR420A
RIPA	Beyotime, Shanghai, China	Cat#: P0013B
PMSF	Sangon, Shanghai, China	Cat#: A100754
Phosphatase inhibitor cocktail	Beyotime, Shanghai, China	Cat#: P1046
PVDF membrane	Merck Millipore, USA	Cat#: IPVH00010
Skimmed milk	Sangon, Shanghai, China	Cat#: A600669
Tween-20	Sangon, Shanghai, China	Cat#: A100777
ECL kit	New Cell & Molecular Biotech, Suzhou, China	Cat#: P10300
A+G agarose beads	Beyotime, Shanghai, China	Cat#: P2055
Matrigel matrix	Corning, USA	Cat#: 0246001
DAB staining kit	Service, Wuhan, China	Cat#: G1212
Celltiter-Glo Cell Viability kit	Promega, USA	Cat#: G9242
Transwell insert	Corning, USA	Cat#:CLS341224EA
Rabbit anti-pEGFR (Try1068)	Cell Signaling Technology, Germany	Cat#: #3777
Rabbit anti-EGFR	Cell Signaling Technology, Germany	Cat#: #2085
Mouse anti-EGFR	ProteinTech, Wuhan, China	Cat#: 66455-1-lg
Rabbit anti-pERK	Cell Signaling Technology, Germany	Cat#: #4370
Rabbit anti-pAKT	Cell Signaling Technology, Germany	Cat#: #4060
Rabbit anti-ERK	Beyotime, Shanghai, China	Cat#: AF1051
Rabbit anti-AKT	Beyotime, Shanghai, China	Cat#: AA326
Rabbit anti-NK1R	Abcam, UK	Cat#: ab183713
Rabbit anti-MMP2	Abcam, UK	Cat#: ab92536
Rabbit anti-MMP14	Abcam, UK	Cat#: ab51074
Rabbit anti-Vimentin	Cell Signaling Technology, Germany	Cat#: #5741
Rabbit anti-E-cadherin	Cell Signaling Technology, Germany	Cat#: #3195
Rabbit anti-MMP9	Cell Signaling Technology, Germany	Cat#: #13667
Mouse anti-Bcl2	Santa Cruz, USA	Cat#: sc-7382
Mouse anti-Bax	Santa Cruz, USA	Cat#: sc-7480
Mouse anti-cleaved PARP	Cell Signaling Technology, Germany	Cat#: #32563
Rabbit anti-caspase3	Cell Signaling Technology, Germany	Cat#: #9662
Rabbit anti-p53	Cell Signaling Technology, Germany	Cat#: #2527
Rabbit anti-GAPDH	ProteinTech, Wuhan, China	Cat#: 10494-1-AP
Rabbit anti-IgG	Cell Signaling Technology, Germany	Cat#: #7074
HRP-labeled goat anti-rabbit IgG (H+L)	Beyotime, Shanghai, China	Cat#: A0208
HRP-labeled goat anti-mouse IgG (H+L)	Beyotime, Shanghai, China	Cat#: A0216
CoraLite594 - conjugated Goat Anti-Rabbit IgG(H+L)	ProteinTech, Wuhan, China	Cat#: SA0013-4
CoraLite488 - conjugated Affinipure Goat Anti-Mouse IgG(H+L)	ProteinTech, Wuhan, China	Cat#: SA0013-1
